# Supplementary material for: Implications of Lifestyle and Occupational Factors on the Risk of Breast Cancer in Shiftwork Nurses
Source: Healthcare (Basel). 2021 May 30;9(6):649. doi: 10.3390/healthcare9060649 (PMC8228409; doi:10.3390/healthcare9060649)
Supplement: Supplementary file 1 [file healthcare-09-00649-s001.zip]

Archive with 2 entries (2 files):
- Table S1. Shiftwork data.pdf
- Table S2. Sex analysis.pdf
